# Supplementary material for: Plasma kallistatin in critically ill patients with severe sepsis and septic shock
Source: PLoS One. 2017 May 24;12(5):e0178387. doi: 10.1371/journal.pone.0178387 (PMC5443576; doi:10.1371/journal.pone.0178387)
Supplement: S1 Data — (XLSX) [file pone.0178387.s001.xlsx]

## Sheet: Sheet1
Case No	Age	Sex	Appropriate antibiotics	Days(ICU)	Days(hospital)	Days(mechanical ventilation)	Hospital death	Days(60-day death)	60-day death	DM	Lung Dz	Cardiac Dz	Liver Dz	Kidney Dz	Malignancy	Pneumonia/Extrapulmonary	Blood Culture	APACHE II	qSOFA	SOFA(D1)	SOFA(D3)	SOFA(D5)	Mechanical ventilation	Shock	ARDS	WBC	CRP	Kallistatin(D1)	Kallistatin(D3)	Kallistatin(D5)	Kallikrein(D1)	Kallikrein(D3)	Kallikrein(D5)	TNF-α(D1)	TNF-α(D3)	TNF-α(D5)	IL-1β(D1)	IL-1β(D3)	IL-1β(D5)	IL-6(D1)	IL-6(D3)	IL-6(D5)	IL-8(D1)	IL-8(D3)	IL-8(D5)
1	90	2	1	67	67	6	1	60	0	0	0	0	0	0	0	2	1	19	2	6	8	6	1	0	0	13.5	134.8	5.63	5.68	7.24	178.9	115.3	164.2	1.2	1.5	2.2	0.067	0.07	0.65	30.402	33.485	51.153	0	0	9.528
2	85	2	0	22	65	50	0	60	0	0	0	1	0	0	0	1	1	22	3	5	4	4	1	1	0	16.2	189	1.79	2.09	2.37	1503.7	1535	1564.5	199.8	181.3	162.8	1.061	0.384	0.136	139.909	81.246	85.577	36.017	54.81	32.448
3	73	1	1	12	13	12	1	12	1	0	0	0	0	1	0	2	1	24	2	8	16	13	1	1	0	9.4	250.8	2.61	1.8	2.79	152.6	11	574.6	24.9	4.5	69	0.168	0.191	0.752	228.545	236.19	130.77	300.545	525.928	90.915
4	55	1	1	6	9	6	0	60	0	1	1	0	0	0	0	2	0	33	3	15	13	11	1	1	0	36.2	7	4.12	4.47	14.05	462.2	301.6	222.7	42.3	2.9	2.1	5.668	0.047	0.052	2110.14	71.158	34.669	3110.26	99.031	47.208
5	89	1	1	2	9	2	0	60	0	0	0	1	0	1	0	1	0	19	2	8	3	#NULL!	1	0	0	9.8	52	2.19	3.1	3.2	35.3	68.1	69.7	10.1	7.3	5.8	0.35	0.01	1.662	40.541	26.216	454.764	9.008	0	0
6	61	1	1	4	46	0	0	60	0	1	1	0	1	0	0	2	0	22	1	9	9	4	0	1	0	17.7	65.8	1.75	2.46	2.55	691.8	587.9	568.8	61.5	15.4	3	0.369	0.08	0.13	671.895	150.76	65.412	16.882	5.335	3.182
7	82	2	0	32	37	34	1	32	1	1	0	0	0	0	0	1	0	17	2	5	8	11	1	1	0	11.7	9.9	3.06	1.57	1.66	408.7	247.1	239.3	2.8	3.1	2.3	0.876	0.199	0.306	1785.36	340.815	115.056	103.723	73.982	83.002
8	84	1	0	8	23	8	1	18	1	0	0	0	0	0	0	1	0	17	2	7	1	3	1	0	0	14.1	53.7	9.81	5.83	4.62	267.1	246.7	256.6	3.1	4.4	4.6	0	0.15	0.523	7.729	52.395	36.545	9.169	14.645	6.451
9	72	2	1	2	16	2	0	60	0	0	0	0	0	1	0	2	0	33	2	6	5	#NULL!	1	0	0	14.4	28.3	26.69	60.19	58.56	562.4	349.2	309.4	16.6	4.9	5.7	0.451	0.691	2.034	26.294	11.551	14.459	34.767	19.9	18.793
10	55	1	1	5	36	5	0	60	0	1	0	0	0	0	0	2	0	31	3	12	10	5	1	1	0	19.7	206.9	5.9	10.86	12.91	355.3	244.6	341	13.9	2.9	3.1	4.326	0.121	0.064	1170.1	52.777	48.057	78.549	19.957	20.803
11	66	1	1	9	9	10	1	9	1	0	1	0	1	0	0	1	1	43	3	19	19	14	1	1	0	7.9	68	3.79	4.81	5.35	635.6	359.3	343.2	221.6	162.1	96.4	1.636	2.945	0.895	1311.69	196.675	121.576	3692.62	845.043	491.819
12	69	2	1	21	29	20	1	27	1	1	1	0	0	0	0	2	1	30	3	16	10	11	1	1	0	9.2	241.8	2.85	10.2	9.09	947.8	863.9	565.1	66.4	40.9	79.9	0.385	0.107	1.413	41.663	14.261	44.893	82.002	109.29	387.07
13	89	2	1	11	24	9	0	60	0	1	0	1	0	0	0	2	0	30	3	10	7	8	1	1	0	10.4	10.1	34.19	13.79	8.35	357.4	#NULL!	326.2	1.4	0	2.1	0.324	0.438	0.485	9.113	5.519	7.163	24.751	#NULL!	17.112
14	65	1	1	6	18	9	0	60	0	1	0	0	0	0	0	1	0	26	3	8	5	6	1	1	0	4.7	184.7	2.78	5.74	5.53	842.1	728.9	680.6	61.3	22.6	18.1	0.205	0.075	0.17	0	0	0	27.606	10.153	0.665
15	70	1	1	10	15	11	1	10	1	0	0	0	0	0	0	1	0	22	2	14	9	8	1	0	0	12.2	149.6	3.65	6.02	10.1	1216.7	927.4	749.9	67.5	24.5	59.3	2.041	2.199	2.79	17.345	0	22.649	120.81	163.986	253.753
16	86	1	1	88	91	86	0	60	0	0	1	1	0	1	0	1	1	25	2	5	2	4	1	0	0	16.4	15.8	5.62	95.1	17.89	744.3	700.9	611.8	36.2	14	4.6	0.171	0.358	0.306	0	0	0	14.167	10.928	10.856
17	93	1	0	4	13	3	0	60	0	0	1	1	0	0	0	1	0	25	2	4	3	3	1	0	0	6.3	201.2	2.37	2.48	5.99	226.9	336.6	150.8	4	1.9	2.3	0.061	0.023	0.093	12.492	0	0	15.697	5.04	0
18	76	1	1	4	12	3	0	60	0	0	0	1	0	1	0	2	0	25	1	7	6	5	1	0	0	9.8	72.3	7.89	11.15	8.19	1919.3	1970.8	1968	290.2	300.1	286.8	0.071	0.032	0.16	135.226	116.863	85.511	40.869	39.099	37.282
19	26	2	1	5	45	7	0	60	0	0	0	0	0	1	0	2	0	27	2	8	8	5	1	0	0	12.3	192.2	12.01	22.24	#NULL!	565.3	608.2	#NULL!	10.3	5.1	#NULL!	0.21	0.102	#NULL!	0	0	#NULL!	15.245	0	#NULL!
20	78	1	1	8	29	8	0	60	0	1	1	0	0	0	0	1	0	21	3	9	4	3	1	1	0	6.2	181.8	2.34	3.64	13.08	836.4	799.2	492.2	168.4	89.1	159.6	1.022	0.799	0.369	236.738	16.049	27.274	39.151	8.732	5.5
21	70	1	0	42	42	42	0	60	0	1	0	1	0	0	0	1	1	27	2	9	8	9	1	1	0	5.3	203.5	4.96	5.79	3.57	702	1747.3	1395.9	28.7	179.7	107.8	0.349	0.439	0.792	12.928	2.733	63.149	86.011	86.491	95.201
22	72	2	1	4	15	4	0	60	0	1	0	0	0	0	1	2	1	14	2	7	3	1	1	1	0	17	135	1.79	3.58	3.68	510.8	786.5	723.8	5.4	7.1	0.7	1.862	1.072	0.867	114.918	34.328	0	34.507	28.254	25.145
23	77	1	1	4	16	3	0	60	0	1	0	0	0	1	0	2	0	23	3	8	8	9	1	1	0	8.5	58.5	3.48	3.82	5.55	1849.1	1888.8	1896.7	68.9	145.2	207.8	0.474	0.624	0.312	37.194	42.602	0	0.127	8.078	34.321
24	82	1	0	4	4	5	1	4	1	0	1	0	0	0	0	1	1	34	3	14	18	18	1	1	1	1.4	319.4	2.63	1.14	#NULL!	873.7	578.9	#NULL!	102.9	53.4	#NULL!	2.423	2.558	#NULL!	115.582	7210.01	#NULL!	3288.08	32571.6	#NULL!
25	56	1	1	5	12	3	0	60	0	1	0	0	0	0	0	1	0	20	3	6	7	6	1	0	0	21.6	7	4.98	5.62	16.42	305.3	329.1	270.5	1.9	1.3	2	0.352	0.844	0.184	4.468	0	0	0	0	10.269
26	72	1	0	22	75	55	0	60	0	0	1	0	0	1	0	1	0	36	2	10	10	9	1	0	0	29.7	131.3	2.04	3.38	3.53	2002.6	2064.7	2056.8	308.8	186.9	165.2	1.469	1.15	0.91	45.452	37.141	20.221	36.221	36.814	25.727
27	77	1	1	8	14	7	0	60	0	1	0	0	0	0	0	1	0	27	2	8	8	7	1	0	1	11	192.7	3.02	4.59	7.48	744.4	758.5	678.4	9.2	2.7	2.4	1.368	1.14	0.135	50.927	13.784	13.516	19.096	11.892	9.771
28	70	2	1	14	20	11	0	60	0	0	0	1	0	0	0	1	0	36	3	12	7	3	1	1	1	26.9	209.6	3.68	44.9	100.85	1048.4	986.2	396.2	42.8	7.7	0	0.06	0	0	27.691	1.992	2.928	13.134	10.71	6.984
29	75	2	0	11	26	8	0	60	0	1	0	0	0	1	0	2	1	30	3	10	10	7	1	1	0	20.3	222.2	1.87	2.27	3.42	755.3	830.5	758.5	36.3	69.2	62.3	0.945	0.788	0.688	0	1540.51	679.16	9.481	15.524	15.508
30	51	1	1	5	12	8	0	60	0	0	0	0	0	0	0	1	1	19	3	10	6	5	1	0	0	13.3	85.4	3.1	2.93	3.51	384.2	466.3	369.3	1.2	1.9	2.1	0.682	0.426	0.239	7.183	33.977	1.97	4.329	6.638	4.154
31	46	1	1	3	13	3	0	60	0	0	0	0	1	0	0	2	1	18	2	12	11	8	1	1	0	1.7	10.1	1.75	1.34	1.72	811	744.9	916	26.2	7.6	45.7	0.034	0.132	1.335	1837.37	159.852	34.646	39.648	51.505	39.694
32	88	2	1	10	10	10	1	10	1	0	0	1	0	0	0	1	0	33	3	11	10	11	1	1	1	16	207.2	3.33	4.83	11.41	466.9	356	179.8	6.5	4.3	4.3	0.334	0.217	0.881	55.321	56.874	16.163	50.611	45.802	37.71
33	86	2	1	5	5	5	1	5	1	0	1	0	0	0	0	1	1	20	3	6	10	10	1	0	0	5.2	198.5	1.98	3.94	#NULL!	664	744.2	#NULL!	7.1	5.9	#NULL!	0.687	0.584	#NULL!	169.979	79.011	#NULL!	261.718	116.902	#NULL!
34	68	1	1	1	23	2	0	60	0	0	0	1	0	0	0	2	1	16	2	9	8	#NULL!	1	0	0	8.4	193	2.77	#NULL!	#NULL!	1324.1	#NULL!	#NULL!	4.1	#NULL!	#NULL!	0.91	#NULL!	#NULL!	31.211	#NULL!	#NULL!	20.397	#NULL!	#NULL!
35	71	2	1	3	7	3	0	60	0	0	1	1	0	0	0	1	0	14	1	4	3	3	1	0	0	10.3	32	8.2	7.64	12.91	1234	1206.6	1308.3	1	1.2	0.9	1.422	0.191	0.693	3.201	3.741	0	1.31	1.746	0
36	53	1	1	28	32	32	1	28	1	1	1	0	1	0	0	1	1	34	3	10	12	11	1	1	1	18.6	21.3	8.99	11.41	11.32	680.5	122.4	0	0.7	0.8	0.8	0.113	0.058	0.043	0	1.078	6.453	43.674	18.403	36.525
37	67	1	1	3	10	5	0	60	0	0	0	0	0	0	0	2	1	19	2	10	7	3	1	1	0	21.7	7	7.24	7.71	5.97	2140.3	2196	2197.3	6.4	2.1	8	0	2.029	0.638	12.304	10.09	7.948	31.188	28.206	21.502
38	70	1	1	56	56	58	0	60	0	1	0	1	1	1	0	1	1	30	3	12	9	7	1	1	1	10.5	220.6	2.44	1.76	2.41	432.3	451.9	231.8	9.1	10.6	12.1	0.746	0.607	0.165	574.898	149.088	33.631	161.34	103.796	74.122
39	88	2	0	4	4	4	0	60	0	1	1	1	0	1	0	1	0	25	2	7	7	7	1	0	0	8.7	124.2	6.83	7.68	8.6	1526.2	1508	1526.3	3630.5	4301.9	4411.6	0.204	0.275	0.077	2155.53	2042.15	1539.47	1044.18	1036.39	1031.14
40	80	1	0	3	8	4	0	60	0	0	0	0	0	0	0	1	0	17	1	4	6	5	1	0	0	7.4	18.9	10.09	17.04	#NULL!	288.4	285.8	#NULL!	1.5	1.6	#NULL!	0	0	#NULL!	0	6.209	#NULL!	2.355	5.423	#NULL!
41	88	1	1	17	22	17	1	22	1	0	0	1	0	0	0	1	0	25	3	10	10	4	1	1	0	6.8	393.8	1.67	6.12	3.5	1557.3	1540.5	1489.9	133.7	119.6	106.8	0.334	0.109	0.63	85.689	23.499	44.569	19.096	14.856	16.504
42	80	2	1	16	29	20	0	60	0	0	1	1	0	0	0	1	0	23	3	5	7	6	1	0	0	12.1	37.5	9.37	4.48	3.39	114.1	22.1	62.9	2.2	2.2	2.3	0.683	0.402	0.325	110.68	61.868	29.629	121.275	67.951	67.342
43	71	1	1	1	2	2	1	1	1	1	1	0	0	0	0	1	0	45	3	15	17	#NULL!	1	1	0	24.2	31.3	2.66	#NULL!	#NULL!	307.8	#NULL!	#NULL!	132.3	#NULL!	#NULL!	29.175	#NULL!	#NULL!	12977.3	#NULL!	#NULL!	11278.4	#NULL!	#NULL!
44	60	1	1	4	10	4	0	60	0	0	0	1	0	0	0	2	0	22	2	11	6	1	1	1	0	17.1	47.7	5.89	19.71	#NULL!	1289	1391.7	#NULL!	92.1	96.9	#NULL!	0.33	0.645	#NULL!	17.8	12.508	#NULL!	13.487	11.835	#NULL!
45	74	1	1	2	9	2	0	60	0	1	1	1	0	0	0	1	0	18	1	2	2	#NULL!	1	0	0	33.8	23.9	13.89	11.45	10.77	1563.8	1357.7	1169.7	1	1	1.1	0.941	0.086	0.18	0	0.643	9.804	3.283	1.228	4.23
46	71	1	0	13	23	10	0	60	0	1	1	0	0	0	0	1	0	21	2	4	4	3	1	0	0	6.8	51	17.01	4.04	8.08	247.2	377.5	185.9	1.1	2.9	1.6	0.569	1.041	2	0.199	15.729	9.925	4.506	3.872	1.158
47	77	2	1	3	3	3	1	3	1	1	0	0	0	0	0	2	0	30	3	12	12	14	1	1	0	17.1	144.4	7.84	7.6	#NULL!	655.1	428.5	#NULL!	1.7	3.1	#NULL!	0.328	0.911	#NULL!	34.737	47.406	#NULL!	46.779	47.773	#NULL!
48	62	1	0	5	16	4	0	60	0	1	0	0	1	0	0	1	0	23	3	9	5	5	1	1	0	7.6	253.2	3.53	3.58	6.04	231.9	240.9	144.7	4	5.1	3.7	0.543	0.515	0.31	90.123	78.831	10.099	22.793	23.161	14.189
49	89	2	1	6	38	5	0	60	0	0	0	0	0	0	0	2	0	33	3	9	10	8	1	1	0	23.5	48.3	5.32	4.86	4.66	420.3	414.1	274.3	3.6	4.5	3.2	0.441	0.832	1.679	30.934	16.121	2.239	11.965	11.059	11.47
50	79	2	1	2	7	0	0	60	0	0	0	1	1	1	0	1	0	25	2	9	4	3	0	1	0	14.9	39.9	5.62	8.96	6.32	602.2	508.8	486.3	5	4	4.7	0.388	1.233	0.92	30.193	23.863	31.205	12.335	6.914	4.846
51	56	1	1	5	20	4	0	60	0	0	0	0	0	0	0	1	0	16	1	6	4	4	1	0	0	19.8	46.9	4.9	4.09	6.22	309.6	237.4	125.1	1.9	4	0.9	0.777	0.902	0.67	61.712	51.506	33.725	16.626	11.055	11.891
52	69	1	1	2	124	2	0	60	0	0	0	0	1	0	0	2	1	28	2	9	9	7	1	0	0	2.7	79.2	3.56	3.89	4.5	1002.1	923.7	1267.4	6.5	6.3	47.1	0.763	1.941	0.285	52.275	43.439	19.047	27.542	36.387	25.182
53	66	1	1	6	11	6	0	60	0	1	0	0	0	0	0	1	0	18	2	7	7	5	1	1	0	15.6	149.8	1.77	2.05	3.28	537.3	743.1	944.8	3.6	2.1	11.1	1.001	0.635	0.884	153.611	35.65	23.414	33.571	14.679	15.467
54	75	1	1	6	14	4	0	60	0	1	0	0	0	0	0	1	0	30	3	11	6	5	1	1	0	26.7	211.7	2.33	3.04	4.64	383.4	185.5	117.2	3.9	2.6	2.1	1.639	1.256	1.101	59.557	37.133	0	29.841	5.441	0.344
55	46	2	1	4	8	4	0	60	0	0	0	0	1	0	0	1	0	9	1	3	2	1	1	0	0	8.1	25.2	4.9	5.75	#NULL!	1360.8	1354.5	#NULL!	11.7	7.4	#NULL!	1.286	0	#NULL!	0	4.061	#NULL!	0	6.907	#NULL!
56	72	2	1	11	12	11	1	11	1	1	0	1	0	1	0	2	0	33	3	14	7	11	1	1	0	11.1	137.9	3.69	3.53	3.08	1385.6	1540.1	1183.1	150.3	104.4	14.9	0.365	0.056	0.488	182.797	124.511	56.882	47.511	44.466	25.506
57	59	1	1	1	1	1	1	1	1	0	1	1	0	1	0	1	0	36	3	13	17	#NULL!	1	1	0	22.8	57.1	8.05	#NULL!	#NULL!	757.9	#NULL!	#NULL!	153.2	#NULL!	#NULL!	16.789	#NULL!	#NULL!	33031	#NULL!	#NULL!	2123.58	#NULL!	#NULL!
58	74	2	1	4	8	5	1	4	1	1	0	0	0	0	0	1	0	31	3	11	16	17	1	1	1	19.7	334.8	1.6	2.98	2.48	449.6	974.7	628.7	2.3	1.8	2.4	4.892	3.942	4.635	566.869	807.352	4241.81	27.216	35.317	171.684
59	63	2	1	60	75	1	1	60	1	1	0	0	1	1	1	1	0	32	2	13	15	14	1	1	1	23.9	161.7	0.84	0.9	1.22	493	353.7	437.7	9	12.5	12.6	1.996	1.51	1.32	12190.7	4322.58	45.531	115.252	91.376	42.309
60	66	1	1	11	11	11	1	11	1	0	0	0	0	1	0	1	0	26	2	12	14	16	1	1	1	9	483.9	1.33	2.01	1.56	770.9	560.5	434.5	8.5	20.5	74.9	1.02	0.968	2.284	288.605	817.042	7239.44	18.432	43.425	258.675
61	80	1	1	6	19	5	0	60	0	0	0	1	0	0	0	1	0	32	3	12	10	5	1	1	1	14.9	177	3.2	3.57	4.29	2312.3	2262.1	2339.5	3826.8	3534.2	10279.8	1.041	1.253	0.075	120.685	101.646	115.283	70.81	65.015	74.33
62	77	1	1	17	17	12	1	17	1	1	0	1	0	0	0	1	0	21	2	9	7	6	1	1	0	19.8	216.5	7.82	7.71	8.07	1081.1	968.5	1057.2	116.7	100.3	107.4	0.039	0.702	0.471	24.566	80.315	63.036	12.688	24.882	41.429
63	92	1	0	5	21	5	0	60	0	0	1	1	0	0	0	1	0	25	3	8	5	5	1	1	0	18	39.4	7	5.27	8.08	2402	2416.9	2462.3	412.7	311.5	443.9	0.694	1.149	0.797	80.515	61.967	67.849	34.462	17.093	19.049
64	69	1	1	36	55	28	0	60	0	0	0	0	0	0	0	1	0	32	3	12	19	18	1	1	1	0.5	236.1	1.91	1.99	3.97	390.2	236.8	212.4	116.4	38.7	30.3	16.935	0.248	0.296	71485.9	3122.99	242.79	48373.1	450.101	369.862
65	58	1	1	9	32	7	0	60	0	1	0	0	0	0	1	1	0	20	2	6	4	4	1	0	0	12.9	293.8	2.17	3.18	5.02	291.5	232.8	0	2.5	2.2	2.1	0.974	1.266	0.488	100.02	47.886	21.423	56.794	30.272	2.271
66	66	1	0	14	53	27	1	50	1	0	0	0	0	0	0	2	1	29	2	13	13	11	1	0	0	24.1	267.1	0.61	0.63	0.76	956.2	944.7	897.1	17.9	15.1	20.9	0.769	1.98	1.98	13.453	64.455	49.4	44.134	64.076	86.134
67	43	1	1	5	9	3	0	60	0	0	0	0	1	0	0	1	1	20	2	10	6	5	1	1	0	18.8	40.5	1.26	1.34	1.2	634.8	621.6	488.3	1.8	1.9	1.7	0.281	0.792	3.093	42.161	11.361	0.147	2.21	1.817	1.278
68	28	2	1	12	16	10	0	60	0	0	1	0	0	0	0	1	0	11	2	6	9	8	1	0	1	4.9	45.7	5.6	25.7	0.98	267.8	49.7	106.6	2.1	2.3	2.3	0.855	0.415	0.938	24.765	22.047	11.443	9.076	10.062	0
69	89	1	1	0	2	1	1	1	1	0	0	0	0	0	0	2	0	44	3	17	#NULL!	#NULL!	1	1	1	4.3	139.4	3.31	2.55	#NULL!	446.1	392.9	#NULL!	73	77.5	#NULL!	14.363	17.575	#NULL!	77959	70035.8	#NULL!	15323.6	14057.8	#NULL!
70	53	1	1	5	14	2	0	60	0	0	0	0	1	0	0	2	1	26	3	12	9	8	1	1	0	11.8	182.2	2.45	2.61	12.06	655.7	673.2	681.5	14.6	13.9	0	0.761	2.234	1.057	64.073	43.68	30.035	53.798	47.808	41.938
71	84	1	1	9	14	5	0	60	0	0	1	0	0	0	0	1	0	20	3	11	6	6	1	1	0	13.3	209	6.5	2.38	4.13	252.7	158.4	89.4	1.7	2.1	2.3	1.61	0.98	1.054	79.085	66.478	23.494	19.082	12.936	6.962
72	70	1	0	18	18	18	1	18	1	0	0	0	0	0	0	1	0	26	3	10	5	6	1	1	0	33.2	165.2	2.11	6.69	2.84	9.1	5.3	10.3	2.4	2	2.8	0.624	1.474	0.363	7.967	20.215	71.439	8.31	5.963	7.081
73	98	1	1	12	40	10	0	60	0	0	0	1	0	0	0	1	0	29	3	7	7	7	1	0	1	14.6	204.7	1.84	2.35	2.44	1113	1001.8	766.3	3.7	3.2	2.7	0.182	0.081	0.012	99.101	60.772	36.477	43.993	20.177	14.373
74	87	1	1	2	15	0	0	60	0	0	0	0	0	0	0	1	0	27	2	8	9	6	0	0	0	8.5	111.7	7.8	262.74	0.8	119.3	106.9	62.2	5.9	4.7	3.8	0.085	0	0.104	26.156	33.513	3.701	30.026	25.429	17.029
75	66	2	1	7	9	6	1	9	1	0	0	0	0	0	0	1	0	17	3	6	5	6	1	0	0	12.7	115.8	0.8	0.71	1.31	2039.6	1798.8	1982.7	193.7	159	116.2	0.12	0.246	0.579	19.043	21.872	25.301	22.547	16.185	13.489
76	64	1	1	17	24	12	1	17	1	0	0	0	0	0	0	2	0	28	3	12	13	8	1	1	0	5.9	155.5	1.52	1.4	1.38	1373.9	1328.6	1218.2	36.9	55.8	53.1	0.172	0.098	0.817	74.274	65.587	152.827	28.288	43.285	32.249
77	40	2	1	9	36	8	0	60	0	0	0	0	0	0	0	1	0	12	2	6	4	3	1	0	0	10.1	19.2	33.66	14.77	1.83	426.8	239.6	177.5	2.3	2.3	1.5	0.047	0.05	0.114	95.887	12.639	34.261	20.561	19.148	6.629
78	92	2	1	7	17	6	0	60	0	0	0	0	0	0	0	1	0	21	2	6	6	5	1	0	0	15.4	28.3	2.94	3.19	3.75	1853	1994.6	1956.9	252.9	185	178.6	0.025	0	0	44.687	42.14	20.698	21.295	26.393	24.199
79	75	2	0	4	5	4	1	4	1	0	0	0	0	0	0	2	0	34	3	19	18	16	1	1	0	0.5	283.6	3.27	#NULL!	#NULL!	851.1	#NULL!	#NULL!	167.6	#NULL!	#NULL!	15.053	#NULL!	#NULL!	114626	#NULL!	#NULL!	115783	#NULL!	#NULL!
80	45	1	1	5	17	1	0	60	0	0	0	0	1	0	0	1	0	20	3	13	14	7	1	1	0	1.4	69.2	4.21	0.93	12.22	128.8	56.9	2.2	6.8	2.5	2.7	0.104	0.1	0	51.823	11.529	0.159	286.137	81.48	25.144
81	81	1	1	19	19	19	1	19	1	0	1	0	0	1	0	1	1	43	3	14	11	10	1	1	1	19.1	46.2	0.78	1.25	0.96	45.6	0	0	3.8	3.2	3	0.168	0.294	0.953	8.531	0	18.179	23.313	18.311	70.19
82	84	2	0	4	28	4	0	60	0	1	0	0	0	1	0	1	0	27	1	6	5	4	1	0	0	20.8	43.7	14.39	8.82	13.7	162.7	84.3	127.1	2.9	3.2	4	0.079	0.176	0.683	19.289	15.584	7.581	0	4.343	20.603
83	57	1	1	5	18	4	0	60	0	1	0	0	0	1	0	1	0	34	3	14	10	6	1	1	0	22.8	81	1.77	3.37	13.38	505.4	511	431.5	32.3	6.3	0.5	0.461	0.11	0.129	0	0	25.694	92.85	10.834	8.709
84	80	2	1	10	21	8	1	21	1	0	0	0	0	0	0	1	0	32	3	12	7	6	1	1	1	10.2	75.2	2.76	5.04	3.97	66.9	35.5	123.1	6.9	3	2.6	0.941	0.135	0.073	69.274	79.075	89.37	66.391	10.437	6.965
85	89	1	0	38	43	43	0	60	0	0	0	0	0	0	0	1	0	22	3	11	7	5	1	1	0	17.2	148.3	2.07	3.27	2.55	1613.5	1754	1490.4	4206.7	11817.4	1116.9	0.199	0.077	1.25	60.509	62.004	69.319	202.194	200.799	195.072
86	76	1	1	7	27	12	1	19	1	0	1	0	0	0	0	2	1	34	3	11	8	8	1	1	0	13.5	304.9	1.88	2.54	31.94	136.7	109.4	114.5	15.1	5.4	3.7	0.613	0.73	0.114	206.057	44.745	9.592	143.544	47.715	168.239
